# Supplementary material for: In silico detection of SARS-CoV-2 specific B-cell epitopes and validation in ELISA for serological diagnosis of COVID-19
Source: Sci Rep. 2021 Feb 22;11:4290. doi: 10.1038/s41598-021-83730-y (PMC7900118; doi:10.1038/s41598-021-83730-y)
Supplement: Supplementary file 2 — Supplementary Information 2. [file 41598_2021_83730_MOESM2_ESM.xlsx]

## Sheet: Title page
In silico detection of SARS-CoV-2 specific B-cell epitopes and validation in ELISA for serological diagnosis of COVID-19
Isabelle Q. Phan1,2, Sandhya Subramanian1,2, David Kim1,3,4,5, Michael Murphy3,4, Deleah Pettie3,4, Lauren Carter3,4, Ivan Anishchenko1,3,4, Lynn K. Barrett1,6, Justin Craig1,6, Logan Tillery1,6, Roger Shek1,6, Whitney E. Harrington2,12, David M. Koelle6,8,9,13,16, Anna Wald7,8,9,10, David Veesler3, Neil King3,4, Jim Boonyaratanakornkit7,8, Nina Isoherranen11, Alexander L. Greninger9, Keith R. Je…
1 Seattle Structural Genomics Center for Infectious Disease (SSGCID), Seattle, Washington, USA.
2 Center for Global Infectious Disease Research, Seattle Children’s Research Institute, Seattle, Washington, USA.
3 Department of Biochemistry, University of Washington, Seattle, Washington, USA.
4 Institute for Protein Design (IPD), University of Washington, Seattle, Washington, USA.
5 Howard Hughes Medical Institute, University of Washington, Seattle, Washington, USA.
6 Center for Emerging and Re-emerging Infectious Diseases (CERID), Division of Allergy and Infectious Diseases, Department of Medicine, University of Washington, Seattle, Washington, USA.
7 Division of Allergy and Infectious Diseases, Department of Medicine, University of Washington, Seattle, Washington, USA.
8 Vaccine and Infectious Diseases Division, Fred Hutchinson Cancer Research Center, Seattle, Washington, USA.
9 Department of Laboratory Medicine, University of Washington, Seattle, Washington, USA.
10 Department of Epidemiology, University of Washington, Seattle, Washington, USA.
11 Department of Pharmaceutics, University of Washington, Seattle, Washington, USA
12 Department of Pediatrics, University of Washington, Seattle, Washington, USA.
13 Benaroya Research Institute, Seattle, Washington, USA.
14 Department of Medical Education and Biomedical Informatics & Department of Global Health, University of Washington, Seattle, Washington, USA.
15 Department of Microbiology, University of Washington, Seattle, Washington, USA.
16 Department of Global Health, University of Washington, Seattle, Washington, USA.
*Correspondence to WVanVoorhis@medicine.washington.edu

## Sheet: top_ranking_filters
epitope	protein	start	peptide	length	average BepiPred2 score above threshold	specificity	avg_dt2	flexible segment	dominance score	overlap	variant density	SE100 average	rank
nprot_5	N nucleoprotein	91	TRRIRGGDGKMKD	13	0.0334615	0.54	6.09062		6.09062	100	0.31	0.85	1
nsp3_21	nsp3 PL-PRO	790	KPHNSHEG	8	0.021875	0.5	2.08738		2.08738	100	0.25	0.21	2
nsp16_4	nsp16 MTase	135	KTKNVTKENDS	11	0.0768182	0.45	1.13327		1.13327	100	0.09	0.21	3
spike_489s	S spike	489	YFPLQSYGFQPTN	13	-0.0166923	0.54	2.52677		2.52677	100	0.15	0.21	4
nsp3_767s	nsp3 PL-PRO	767	DMSMTYGQQ	9	-0.0178889	0.56	2.51567		2.51567	100	0.33	0.4	5
nsp14_41s	nsp14 ExoN-N7-MTase	41	DIPGIPKDMT	10	-0.0502	0.5	1.5411		1.5411	100	0.2	0.3	6
nprot_322s	N nucleoprotein	322	MEVTPSGTW	9	-0.0902222	0.44	2.45744		2.45744	100	0.89	0.56	7
nsp14_8	nsp14 ExoN-N7-MTase	451	PCESHGKQVVSDIDY	15	0.0549333	0.6	0.923467	Y	0	13.3333	0.27	0.32	8
spike_23	S spike	674	YQTQTNSPRRARSVA	15	0.1012	0.6	0.392467	Y	0	20	0.6	0.62	9
spike_3	S spike	141	LGVYYHKNNKSW	12	0.0358333	0.58	-0.882167	Y	0	25	0.5	0.5	10
spike_2	S spike	62	VTWFHAIHVSGTNG	14	0.0212857	0.57	-5.40029	Y	0	57.1429	0.57	0.42	11
spike_15	S spike	469	STEIYQAGST	10	0.0328	0.5		Y	0	0	0.4	0.57	12
nprot_9_1	N nucleoprotein	234	MSGKGQQQQGQTVTK	15	0.116733	0.6			0	0	0.47	0.55	13
nsp3_1_1	nsp3 PL-PRO	119	EEEEFEPSTQYEYGT	15	0.0649333	0.6			0	0	0.33	0.75	14
spike_9_1	S spike	345	TRFASVYAWNRKRIS	15	0.0374	0.6	-11.4325		-11.4325	100	0.27	0.26	15
nsp3_4_1	nsp3 PL-PRO	189	EVQPQLEMELTP	12	0.0639167	0.58			0	0	0.25	0.21	16
nsp1_5_1	nsp1	125	KNGNKGAGGHSYGA	14	0.114714	0.57	1.73693		0	21.4286	0.36	0.32	17
spike_24	S spike	696	TMSLGAENSVAYSN	14	0.077	0.57	-4.08086		-4.08086	100	0.29	0.59	18
spike_1_1	S spike	16	VNLTTRTQLPPAYT	14	0.0727857	0.57	-0.0562857		0	21.4286	0.64	0.62	19
orf3a_3_1	ORF3a	173	GTTSPISEHDYQIG	14	0.0648571	0.57	-15.5216		-15.5216	100	0.36	0.81	20
nsp3_15	nsp3 PL-PRO	586	RKYKGIKIQEGVVD	14	0.0558571	0.57	-1.93579		0	78.5714	0.21	0.21	21
spike_12	S spike	405	DEVRQIAPGQTGKI	14	0.0502143	0.57	-5.50493		-5.50493	100	0.29	0.47	22
nsp3_34	nsp3 PL-PRO	1448	YREGYLNSTNVTIA	14	0.0373571	0.57			0	0	0.29	0.31	23
nsp3_9	nsp3 PL-PRO	438	YIDINGNLHPDSAT	14	0.0265714	0.57	-14.3511		-14.3511	100	0.21	1.04	24
nsp5_5	nsp5 3CL-PRO	185	FVDRQTAQAAG	11	0.0491818	0.55	-6.55409		-6.55409	100	0.27	0.74	25
nprot_12_2	N nucleoprotein	382	LPQRQKKQQTV	11	0.122182	0.55			0	0	0.55	0.39	26
nprot_12_1	N nucleoprotein	370	KDKKKKADETQ	11	0.108636	0.55			0	0	0.55	0.51	27
orf9b_1	ORF9b	29	AVGRDQNNVGP	11	0.0848182	0.55			0	0	0.64	0.76	28
nsp13_8_1	nsp13 helicase	241	PQEHYVRITGL	11	0.0430909	0.55	-6.37873		-6.37873	100	0.27	0.51	29
nsp1_6	nsp1	158	QENWNTKHSSG	11	0.0390909	0.55			0	0	0.18	0.38	30
nsp3_28	nsp3 PL-PRO	1095	DLVPNQPYPNA	11	0.0347273	0.55	-2.66391		-2.66391	100	0.09	2.5	31
nsp_2_6_1	nsp2	198	VGPEHSLAEYHNESG	15	0.0424	0.53	-7.82927		-7.82927	100	0.53	2.09	32
nsp3_3	nsp3 PL-PRO	170	VGQQDGSEDNQ	11	0.0253636	0.55			0	0	0.45	0.41	33
nsp3_8	nsp3 PL-PRO	419	EEVTTTLEETK	11	0.0251818	0.55	-11.0977		-11.0977	100	0.45	1.1	34
nprot_2_1	N nucleoprotein	23	STGSNQNGERSGA	13	0.182308	0.54			0	0	0.69	0.74	35
nsp3_7_1	nsp3 PL-PRO	397	ITESKPSVEQRKQ	13	0.0553846	0.54			0	0	0.15	0.59	36
nsp1_5_2	nsp1	141	KSFDLGDELGTDP	13	0.055	0.54			0	0	0.38	0.29	37
nsp2_13	nsp2	584	LQPLEQPTSEAVE	13	0.0457692	0.54	-10.6815		-10.6815	100	0.31	7.44	38
spike_5	S spike	208	TPINLVRDLPQGF	13	0.0453846	0.54	-7.49308		-7.49308	100	0.38	0.32	39
mprot_2_1	M membrane protein	202	GNYKLNTDHSSSSDN	15	0.0868	0.53	-7.52807		-7.52807	100	0.13	0.98	40
spike_30_1	S spike	1155	YFKNHTSPDVDLGDI	15	0.0414667	0.53			0	0	0.4	0.49	41
nprot_1	N nucleoprotein	5	GPQNQRNA	8	0.092125	0.5			0	0	0.63	0.4	42
nsp2_5	nsp2	166	GTENLTKEGATT	12	0.0721667	0.5	-20.7438		-20.7438	100	0.58	0.66	43
nprot_7_1	N nucleoprotein	144	DHIGTRNPANNA	12	0.07175	0.5	-0.3125		-0.3125	100	0.67	0.57	44
nprot_13	N nucleoprotein	408	QQSMSSAD	8	0.061	0.5			0	0	0.25	0.21	45
nsp4_1	nsp4	35	KHTDFSSEII	10	0.054	0.5	-4.9814		-4.9814	100	0.5	0.25	46
nsp3_32_2	nsp3 PL-PRO	1224	EDLKPVSEEVVE	12	0.0491667	0.5			0	0	0.25	0.38	47
nsp3_31	nsp3 PL-PRO	1178	NATNKATYKPNT	12	0.04325	0.5	-4.30758		-4.30758	100	0.25	1.34	48
nsp15_7	nsp15 NendoU	148	VKGLQPSVGP	10	0.0398	0.5	-4.4219		-4.4219	100	0	0	49
orf7a_2	ORF7a	36	SSGTYEGNSPFHPL	14	0.0382143	0.5	-7.96071		-7.96071	100	0.5	0.37	50
nsp14_6	nsp14 ExoN-N7-MTase	365	ELFYSYATHSDK	12	0.0339167	0.5	-8.55375		-8.55375	100	0.25	0.33	51
orf3a_6	ORF3a	260	MEPIYDEPTTTT	12	0.033	0.5	-1.27925		-1.27925	100	0.5	0.3	52
nsp3_32_1	nsp3 PL-PRO	1214	DAQGMDNL	8	0.032125	0.5			0	0	0.13	0.88	53
spike_22	S spike	657	NNSYECDI	8	0.0315	0.5	-10.7513		-10.7513	100	0	0	54
spike_25	S spike	789	YKTPPIKDFG	10	0.03	0.5	-6.1333		-6.1333	100	0.2	0.62	55
nsp12_9	nsp12 RdRp	259	TDLTKPYIKWDL	12	0.0240833	0.5	-7.97992		-7.97992	100	0.25	0.28	56
nsp4_5	nsp4	176	LEGSVAYESLRP	12	0.02325	0.5	-20.9557		-20.9557	100	0.25	0.6	57
nsp3_2	nsp3 PL-PRO	154	EEEQEEDWLDDD	12	0.0191667	0.5			0	0	0.08	0.21	58
nsp15_10	nsp15 NendoU	216	LAMDEFIERYKLE	13	0.00961538	0.46	-7.49869		-7.49869	100	0.31	2.41	59
nsp3_36	nsp3 PL-PRO	1691	GQKTYERHSLS	11	0.0548182	0.45	-10.2965		-10.2965	100	0.18	0.64	60
nsp3_14	nsp3 PL-PRO	536	YILPSIISNEK	11	0.0309091	0.45	-6.66182		0	45.4545	0	0	61
nsp1_3	nsp1	73	RSDARTAPH	9	0.0628889	0.44	-3.14833		-3.14833	100	0.33	2.98	62
nsp13_8_2	nsp13 helicase	253	PTLNISDEF	9	0.0515556	0.44	-6.81533		-6.81533	100	0.56	0.28	63
nsp16_1	nsp16 MTase	27	LQNYGDSAT	9	0.0362222	0.44	-3.24289		-3.24289	100	0.56	1.29	64
spike_18	S spike	525	CGPKKSTNL	9	0.0307778	0.44	-12.4901		-12.4901	100	0.11	0.21	65
nsp4_2	nsp4	76	SQRGGSYTN	9	0.0257778	0.44	-24.5293		-24.5293	100	0.11	0.88	66
nsp2_8	nsp2	277	KEKVNINIV	9	0.0244444	0.44	-9.48144		-9.48144	100	0.11	0.39	67
nsp3_33	nsp3 PL-PRO	1322	NYAKPFLNK	9	0.0196667	0.44			0	0	0.44	0.88	68
nsp2_1	nsp2	30	GKASCTLSE	9	0.0185556	0.44	-8.756		-8.756	100	0.22	0.58	69
mprot_1	M membrane protein	183	ASQRVAG	7	0.0362857	0.43	-5.79157		-5.79157	100	0	0	70
nsp4_8	nsp4	435	LLPLTQY	7	0.0345714	0.43	-23.2856		-23.2856	100	0.43	0.38	71
nsp12_4	nsp12 RdRp	77	FSNYQHE	7	0.0234286	0.43			0	0	0.43	0.33	72
nsp3_27	nsp3 PL-PRO	1078	LDNYYKK	7	0.00871429	0.43			0	0	0	0	73
nsp10_2	nsp10	59	PEANMDQESF	10	0.0705	0.4	-13.736		-13.736	100	0.3	0.46	74
nsp13_11	nsp13 helicase	460	KLKAHKDKSAQCFKM	15	0.0548667	0.4	-10.0773		0	93.3333	0.33	0.67	75
orf7a_3	ORF7a	76	QLRARSVSPK	10	0.0346	0.4	-3.3723		0	60	0.4	1.6	76
orf3a_5	ORF3a	249	IDGSSGVVNP	10	0.0236	0.4	-12.8645		-12.8645	100	0.3	18.26	77
nsp3_32_3	nsp3 PL-PRO	1240	QKDVLECNVK	10	0.0227	0.4			0	0	0.3	0.44	78
nprot_4	N nucleoprotein	72	VPINTNSSPD	10	0.0203	0.4	-1.6135		-1.6135	100	0.2	0.46	79
orf8_3	ORF8	64	EAGSKSP	7	0.0104286	0.43	-16.8026		-16.8026	100	0.86	0.65	80
nprot_8_1	N nucleoprotein	181	QASSRSSSRSRNSSR	15	0.185133	0.4			0	0	0.8	2.24	81
nsp14_4	nsp14 ExoN-N7-MTase	260	YCQVHGNA	8	0.00925	0.37	-14.868		-14.868	100	0	0	82
nsp2_11	nsp2	332	VTKGKAKK	8	0.011125	0.37	-3.5055		-3.5055	100	0.38	0.21	83
nsp13_2	nsp13 helicase	97	CVGSDNVT	8	0.011625	0.37	-27.217		-27.217	100	0.38	0.57	84
spike_31	S spike	1256	FDEDDSEP	8	0.020125	0.37			0	0	0.38	2.51	85
spike_29	S spike	1136	TVYDPLQP	8	0.02325	0.37	-0.956		-0.956	100	0.13	0.56	86
nsp12_22	nsp12 RdRp	733	RNRDVDTD	8	0.030625	0.37	-16.1025		-16.1025	100	0.13	0.21	87
spike_13	S spike	441	LDSKVGGN	8	0.0325	0.37	0.851		0	75	0.25	0.3	88
nsp15_4	nsp15 NendoU	107	IAKKPTET	8	0.0325	0.37	-11.5025		-11.5025	100	0.63	0.51	89
nsp15_11	nsp15 NendoU	258	FKESPFEL	8	0.041375	0.37	-8.60163		-8.60163	100	0.25	0.39	90
eprot_1	E envelope protein	60	SRVKNLNSSRV	11	0.034	0.36			0	0	0.36	0.3	91
nsp14_2	nsp14 ExoN-N7-MTase	136	VSAKPPPGD	9	0.0102222	0.33	-6.95633		-6.95633	100	0.11	0.56	92
nsp14_1	nsp14 ExoN-N7-MTase	11	CSKVITGLH	9	0.0303333	0.33	-4.79789		-4.79789	100	0.22	0.65	93
nsp13_12	nsp13 helicase	476	YKGVITHDVSSAINR	15	0.0435333	0.33	-4.46213		0	93.3333	0.07	2.41	94
nsp4_9	nsp4	451	YKYFSGAMDT	10	0.0513	0.3	-28.0003		-28.0003	100	0.2	0.74	95
nsp12_11	nsp12 RdRp	290	WDQTYHP	7	0.0108571	0.29	-20.49		-20.49	100	0.14	0.21	96
nsp3_5	nsp3 PL-PRO	209	SFSGYLK	7	0.018	0.29	-7.94271		-7.94271	100	0.14	0.21	97
nsp1_2	nsp1	60	VLPQLEQ	7	0.0194286	0.29	-12.2916		-12.2916	100	0.29	0.3	98
spike_11	S spike	384	PTKLNDL	7	0.0235714	0.29	-20.3649		-20.3649	100	0	0	99
orf3a_4	ORF3a	218	QLSTDTG	7	0.0241429	0.29	-10.6563		-10.6563	100	0.43	0.6	100
nsp3_40	nsp3 PL-PRO	1822	GFVDSDV	7	0.0258571	0.29	-13.2937		-13.2937	100	0	0	101
nsp12_19_2	nsp12 RdRp	509	WGKARLYYDSMSYE	14	0.027	0.29	-7.07307		-7.07307	100	0.07	0.39	102
nsp13_5	nsp13 helicase	171	KPRPPLN	7	0.0395714	0.29	-6.23186		-6.23186	100	0.29	1.71	103
nsp5_2	nsp5 3CL-PRO	48	DMLNPNY	7	0.0435714	0.29	-6.03671		-6.03671	100	0.29	0.21	104
nsp5_6	nsp5 3CL-PRO	239	YEPLTQD	7	0.0477143	0.29	-12.0959		-12.0959	100	0	0	105
nsp15_9	nsp15 NendoU	200	LQEFKPRSQME	11	0.0284545	0.27	-7.26591		-7.26591	100	0.09	0.6	106
nsp13_9_1	nsp13 helicase	334	PARARVECFDKFKVN	15	0.0834667	0.27	-15.5655		-15.5655	100	0.2	0.38	107
nsp14_3	nsp14 ExoN-N7-MTase	250	TGNLQSNHD	9	0.0206667	0.22	-12.0877		-12.0877	100	0.44	0.52	108
nsp12_19_1	nsp12 RdRp	491	NQVIVNNLDKSAGFP	15	0.0573333	0.2	-10.9899		-10.9899	100	0.13	0.98	109
nsp12_23	nsp12 RdRp	800	WTETDLTKGPH	11	0.0184545	0.18	-7.02691		-7.02691	100	0.45	0.64	110
nsp13_6	nsp13 helicase	218	KLNVGDYFVLTSH	13	0.0222308	0.15	-8.01077		-8.01077	100	0.23	0.83	111
nsp12_18	nsp12 RdRp	455	YYRYNLP	7	0.0237143	0.14	-18.3746		-18.3746	100	0.14	0.39	112
nsp14_7	nsp14 ExoN-N7-MTase	406	LSNLNLP	7	0.0344286	0.14	-20.1253		-20.1253	100	0.29	0.55	113
nsp12_8	nsp12 RdRp	221	DFIQTTPGS	9	0.0374444	0.11	-6.17244		-6.17244	100	0.44	0.3	114
nsp12_6	nsp12 RdRp	156	YFNKKDWYDFV	11	0.0129091	0.09	-6.202		-6.202	100	0.27	0.34	115
nsp12_14	nsp12 RdRp	407	FQTVKPGNFNKDF	13	0.0458462	0.08	-20.3518		-20.3518	100	0.08	0.21	116
nsp12_20	nsp12 RdRp	677	PGGTSSGD	8	0.048375	0	-25.941		-25.941	100	0	0	117
spike_6	S spike	252	GDSSSGWT	8	0.063875	0.37		Y	0	0	0.38	0.77	118
spike_21	S spike	619	EVPVAIH	7	0.00485714	0.29	-3.28643	Y	0	28.5714	0.43	0.46	119
nsp2_4	nsp2	107	PRVEKKKL	8	0.021625	0.37	0.828125		0.828125	100	0.25	0.41	120
nsp14_63s	nsp14 ExoN-N7-MTase	63	NYQVNG	6	-0.0321667	0.33	2.15183		2.15183	100	0.17	0.21	121
orf3a_22s	ORF3a	22	DATPSD	6	-0.0115	0.33	2.67483		2.67483	100	0.5	0.47	122
nprot_10	N nucleoprotein	257	KPRQKRTAT	9	0.016	0.22	2.79878		2.79878	100	0.11	0.21	123
nsp12_819s	nsp12 RdRp	819	LVKQGDDY	8	-0.09425	0.37	3.6345		3.6345	100	0.5	0.21	124
nprot_11	N nucleoprotein	277	RGPEQTQGNF	10	0.0445	0.3	3.8896		3.8896	100	0.2	0.21	125
